# Supplementary material for: Tissue localization of natural killer cells dictates surveillance of lung metastasis
Source: Nat Commun. 2025 Oct 27;16:9464. doi: 10.1038/s41467-025-64531-7 (PMC12559431; doi:10.1038/s41467-025-64531-7)
Supplement: Supplementary file 4 — Source Data [file 41467_2025_64531_MOESM4_ESM.xlsx]

## Sheet: Fig 1B
ROI /Animal#	Group	Avg Radiance [p/s/cm≤/sr]
1	NK 1.1 -1 day	5.09E+07
2	NK 1.1 -1 day	1.86E+07
3	NK 1.1 -1 day	2.41E+07
4	NK 1.1 -1 day	3.71E+07
5	Isotype Ctrl	2.74E+06
6	aNK1.1 + 7	4.77E+06
7	aNK1.1 + 7	1.33E+06
8	aNK1.1 + 7	5.02E+06
9	aNK1.1 + 7	4.05E+06
10	NK 1.1 +1day	2.39E+06
11	NK 1.1 +1day	2.53E+06
12	NK 1.1 +1day	1.42E+06
13	NK 1.1 +1day	1.02E+07
14	Isotype Ctrl	1.37E+06
15	Isotype Ctrl	9.29E+05
16	Isotype Ctrl	3.98E+06

## Sheet: Fig 1D
		aNK1.1			Isotype Ctrl
0.5	38700	39100	30000	24900	348	41500
1	21000	17800	28600	18600	12000	28300
3	28500	40800	37800	5670	3400	53100
6	64800	41200	67100	9010	9600	14600
48	39500	68700	49100	5020	83.6	3840
72	111000	114000	149000	5670	5970	6130

## Sheet: Fig 1F
Animal#	CD45 iv+
Lung_006 naive.fcs	98.9 %
Lung_007 naive.fcs	96.7 %
Lung_008 naive.fcs	97.9 %

## Sheet: Fig 1G
Animal#	Group	CD45 iv+
1	Steady state	99.3
2	Steady state	99.1
3	Steady state	99.1
4	Steady state	99.2
5	6 hrs	98.9
6	6 hrs	98.3
7	6 hrs	99.1
8	6 hrs	99.1
9	6 hrs	98
10	24 hrs	98.2
11	25 hrs	97.7
12	26 hrs	98.7
13	27 hrs	98.7
14	28 hrs	98.8
15	72 hrs	99.2
16	73 hrs	98.2
17	74 hrs	100
18	75 hrs	98.6

## Sheet: Fig 2B
CD27+					CD27 / CD11b+					CD11b+
Mouse Nr.	Lung	Blood	Spleen		Mouse Nr.	Lung	Blood	Spleen		Mouse Nr.	Lung	Blood	Spleen
1	4.03	13.5	15.5		1	11.1	22.9	21.8		1	83.4	64.2	59
2	3.48	6.17			2	13	19.7	22.7		2	83.3	69.4	56.2
3	5.28	11.8	16.7		3	13.5	18.1	21		3	81.3	69.2	46.3
4	6.86	10.2	18.1		4	14	17.8	20.6		4	79.5	64.2	60.2
5	5.66	12.5	30.6		5	13	12.2			5	82	78
6	4.21	11.5	14.1		6	6.27	11.2	16.9		6	86.2	74.5	65.4
7	4.34	7.96	13.2		7	8.69	11.8	18.8		7	83.5	74.9	64.5

## Sheet: Fig 2D
KLRG1+					Gzmb+
Mouse Nr.	CD27	CD27 CD11b	CD11b		Mouse Nr.	CD27	CD27 CD11b	CD11b
1	11	33.5	77.5		1	17.7	43.4	72.3
2	10.8	38.2	76.3		2	20.9	53.6	75.1
3	8.84	41	88.9		3	14.9	53.5	86.7
4	12.5	41.5	79.6		4	7.33	17.9	40.3
5	12.9	48.4	83.6		5	12.7	33.1	56.5
6	15.2	36.3	77.6		6	9.54	23.5	48.5
7	16.3	41.5	80.4		7	15.5	37.8	56.8
8	16.2	35.2	76.6		8	16.1	44.8	69.1
9	17.1	44.3	80.2
10	16	45.1	80.7
CX3CR1+					CXCR3+
Mouse Nr.	CD27+	CD27/CD11b+	CD11b+		Mouse Nr.	CD27+	CD27/CD11b+	CD11b+
1	5.41	5.55	42.4		1	27.3	10.1	0.49
2	4.3	7.85	41.1		2	38	16.8	1.64
3	4.77	11.4	65.3		3	32	14.2	0.9
4	12.4	8.48	41.9		4	32.1	9.79	0.59
5	13.9	12.8	49.2		5	37.5	10.2	0.62

## Sheet: Fig 2G
	CD45.2 (CD11b+)					CD45.1 (CD27+)
Lung	75.4	81.4	80.8		Lung	24.6	18.3	19.2
Blood	49.6	35.6	52		Blood	50.4	64.3	48
Spleen	46	49.1	59		Spleen	50.5	53.7	40

## Sheet: Fig 2H
%CD11b of CD45.1+ NK cells
Mouse Nr	Lung	Blood	Spleen
1	3.17	1.24	3.49
2	2.22	2.39	1.62
3	3.17	2.02	1.58
4	2.02	0.48

## Sheet: Fig 2J
% CD27+ NK cells
Mouse Nr.	Lung	Blood	Spleen
1	52.5	26.9	59.9
2	64.3	36.2	63.3
3	70.6	40.2	59
4	63.2	41.5	61.7

## Sheet: Fig 3C
Mouse Nr	Group	CD11a	CD18	CD49d	CD29
1	Isotype Ctrl	100 %	99,6 %	92,9 %	100 %
2	Isotype Ctrl	100 %	95,4 %	91,5 %	100 %
3	Isotype Ctrl	100 %	98,2 %	92,4 %	100,0 %
4	Isotype Ctrl	99,9 %	96,1 %	94,7 %	100 %

[truncated: 36 more sheets: Fig 3E, Fig 3F, Fig 3H, Fig 3J, Fig 4A, Fig 4C, Fig 4F, Fig 5B, Fig 5D, Fig 5E, Fig 5G, Fig 5J, Fig 5L, Fig 5M, Fig 5N, Fig 5O, Fig S1B, Fig S1C, Fig S1D, Fig S1E …]
